# Supplementary material for: An algorithm to detect and communicate the differences in computational models describing biological systems
Source: Bioinformatics. 2015 Oct 21;32(4):563–70. doi: 10.1093/bioinformatics/btv484 (PMC4743622; doi:10.1093/bioinformatics/btv484)
Supplement: Supplementary Data [file supp_btv484_suppl_data.zip]

Archive with 5 entries (5 files):
- S1.xml
- S2.xml
- S3.patch
- S4.xml
- S0.pdf
