# Supplementary material for: An algorithm to detect and communicate the differences in computational models describing biological systems
Source: Bioinformatics. 2015 Oct 21;32(4):563–70. doi: 10.1093/bioinformatics/btv484 (PMC4743622; doi:10.1093/bioinformatics/btv484)
Supplement: Supplementary Data [file supp_btv484_suppl_data.zip › S2.xml]

    <listOfReactions>
      <reaction id="R3" name="cyclin-cdc2 dimer formation" metaid="metaid_0000063" reversible="false">
        <annotation>
          <rdf:RDF xmlns:rdf="http://www.w3.org/1999/02/22-rdf-syntax-ns#" xmlns:bqmodel="http://biomodels.net/model-qualifiers/" xmlns:bqbiol="http://biomodels.net/biology-qualifiers/">
            <rdf:Description rdf:about="#metaid_0000063">
              <bqbiol:isVersionOf>
                <rdf:Bag>
                  <rdf:li rdf:resource="http://identifiers.org/obo.go/GO:0030332"/>
                </rdf:Bag>
              </bqbiol:isVersionOf>
            </rdf:Description>
          </rdf:RDF>
        </annotation>
        <listOfReactants>
          <speciesReference species="cyclin" metaid="_818313"/>
          <speciesReference species="cdc2" metaid="_818337"/>
        </listOfReactants>
        <listOfProducts>
          <speciesReference species="dimer" metaid="_818325"/>
        </listOfProducts>
        <kineticLaw metaid="_818349">
          <math xmlns="http://www.w3.org/1998/Math/MathML">
            <apply>
              <times/>
              <ci> k3 </ci>
              <ci> cyclin </ci>
              <ci> cdc2 </ci>
            </apply>
          </math>
        </kineticLaw>
      </reaction>
    </listOfReactions>
