# Supplementary material for: An algorithm to detect and communicate the differences in computational models describing biological systems
Source: Bioinformatics. 2015 Oct 21;32(4):563–70. doi: 10.1093/bioinformatics/btv484 (PMC4743622; doi:10.1093/bioinformatics/btv484)
Supplement: Supplementary Data [file supp_btv484_suppl_data.zip › S3.patch]

2c2
<       <reaction metaid="metaid_0000063" id="R3" name="cyclin-cdc2 dimer formation" reversible="false">
---
>       <reaction id="R3" name="cyclin-cdc2 dimer formation" metaid="metaid_0000063" reversible="false">
4,14c4,13
< <rdf:RDF xmlns:rdf="http://www.w3.org/1999/02/22-rdf-syntax-ns#" xmlns:bqbiol="http://biomodels.net/biology-qualifiers/" xmlns:bqmodel="http://biomodels.net/model-qualifiers/" >
< <rdf:Description rdf:about="#metaid_0000063">
< <bqbiol:isVersionOf>
< <rdf:Bag>
< <rdf:li rdf:resource="http://www.geneontology.org/#GO:0030332"/>
< </rdf:Bag>
< </bqbiol:isVersionOf>
< </rdf:Description>
< </rdf:RDF>
< </annotation>
< 
---
>           <rdf:RDF xmlns:rdf="http://www.w3.org/1999/02/22-rdf-syntax-ns#" xmlns:bqmodel="http://biomodels.net/model-qualifiers/" xmlns:bqbiol="http://biomodels.net/biology-qualifiers/">
>             <rdf:Description rdf:about="#metaid_0000063">
>               <bqbiol:isVersionOf>
>                 <rdf:Bag>
>                   <rdf:li rdf:resource="http://identifiers.org/obo.go/GO:0030332"/>
>                 </rdf:Bag>
>               </bqbiol:isVersionOf>
>             </rdf:Description>
>           </rdf:RDF>
>         </annotation>
16c15,16
<           <speciesReference species="cyclin"/>
---
>           <speciesReference species="cyclin" metaid="_818313"/>
>           <speciesReference species="cdc2" metaid="_818337"/>
19c19
<           <speciesReference species="dimer"/>
---
>           <speciesReference species="dimer" metaid="_818325"/>
21,24c21
<         <listOfModifiers>
<           <modifierSpeciesReference species="cdc2"/>
<         </listOfModifiers>
<         <kineticLaw>
---
>         <kineticLaw metaid="_818349">
35c32
<     </listOfReactions>
---
>     </listOfReactions>
\ No newline at end of file
