# Supplementary material for: An algorithm to detect and communicate the differences in computational models describing biological systems
Source: Bioinformatics. 2015 Oct 21;32(4):563–70. doi: 10.1093/bioinformatics/btv484 (PMC4743622; doi:10.1093/bioinformatics/btv484)
Supplement: Supplementary Data [file supp_btv484_suppl_data.zip › S4.xml]

<?xml version="1.0" encoding="UTF-8"?>
<bives type="fullDiff">
  <update />
  <delete>
    <node id="1" oldParent="/listOfReactions[1]/reaction[1]/annotation[1]/RDF[1]/Description[1]/isVersionOf[1]/Bag[1]" oldChildNo="1" oldPath="/listOfReactions[1]/reaction[1]/annotation[1]/RDF[1]/Description[1]/isVersionOf[1]/Bag[1]/li[1]" oldTag="li" />
    <attribute name="resource" id="2" triggeredBy="1" oldValue="http://www.geneontology.org/#GO:0030332" oldPath="/listOfReactions[1]/reaction[1]/annotation[1]/RDF[1]/Description[1]/isVersionOf[1]/Bag[1]/li[1]" />
    <node id="5" oldParent="/listOfReactions[1]/reaction[1]" oldChildNo="4" oldPath="/listOfReactions[1]/reaction[1]/listOfModifiers[1]" oldTag="listOfModifiers" />
    <node id="6" triggeredBy="5" oldParent="/listOfReactions[1]/reaction[1]/listOfModifiers[1]" oldChildNo="1" oldPath="/listOfReactions[1]/reaction[1]/listOfModifiers[1]/modifierSpeciesReference[1]" oldTag="modifierSpeciesReference" />
    <attribute name="species" id="7" triggeredBy="6" oldValue="cdc2" oldPath="/listOfReactions[1]/reaction[1]/listOfModifiers[1]/modifierSpeciesReference[1]" />
  </delete>
  <insert>
    <attribute name="metaid" id="3" newValue="_818313" newPath="/listOfReactions[1]/reaction[1]/listOfReactants[1]/speciesReference[1]" />
    <attribute name="metaid" id="4" newValue="_818325" newPath="/listOfReactions[1]/reaction[1]/listOfProducts[1]/speciesReference[1]" />
    <attribute name="metaid" id="9" newValue="_818349" newPath="/listOfReactions[1]/reaction[1]/kineticLaw[1]" />
    <node id="10" newParent="/listOfReactions[1]/reaction[1]/annotation[1]/RDF[1]/Description[1]/isVersionOf[1]/Bag[1]" newChildNo="1" newPath="/listOfReactions[1]/reaction[1]/annotation[1]/RDF[1]/Description[1]/isVersionOf[1]/Bag[1]/li[1]" newTag="li" />
    <attribute name="resource" id="11" triggeredBy="10" newValue="http://identifiers.org/obo.go/GO:0030332" newPath="/listOfReactions[1]/reaction[1]/annotation[1]/RDF[1]/Description[1]/isVersionOf[1]/Bag[1]/li[1]" />
    <node id="12" newParent="/listOfReactions[1]/reaction[1]/listOfReactants[1]" newChildNo="2" newPath="/listOfReactions[1]/reaction[1]/listOfReactants[1]/speciesReference[2]" newTag="speciesReference" />
    <attribute name="metaid" id="13" triggeredBy="12" newValue="_818337" newPath="/listOfReactions[1]/reaction[1]/listOfReactants[1]/speciesReference[2]" />
    <attribute name="species" id="14" triggeredBy="12" newValue="cdc2" newPath="/listOfReactions[1]/reaction[1]/listOfReactants[1]/speciesReference[2]" />
  </insert>
  <move>
    <node id="8" oldParent="/listOfReactions[1]/reaction[1]" newParent="/listOfReactions[1]/reaction[1]" oldChildNo="5" newChildNo="4" oldPath="/listOfReactions[1]/reaction[1]/kineticLaw[1]" newPath="/listOfReactions[1]/reaction[1]/kineticLaw[1]" />
  </move>
</bives>
